# Supplementary material for: Functional Analysis of CsWOX4 Gene Mutation Leading to Maple Leaf Type in Cucumber (Cucumis sativus L.)
Source: Int J Mol Sci. 2024 Nov 13;25(22):12189. doi: 10.3390/ijms252212189 (PMC11595286; doi:10.3390/ijms252212189)
Supplement: Supplementary file 1 [file ijms-25-12189-s001.zip]

Archive with 1 entries (1 files):
- ijms-3288487-supplementary.pdf
